# Supplementary material for: Environmental and Socio-Demographic Influences on General Self-Efficacy in Norwegian Adolescents
Source: Behav Sci (Basel). 2025 Oct 31;15(11):1484. doi: 10.3390/bs15111484 (PMC12649750; doi:10.3390/bs15111484)
Supplement: Supplementary file 1 [file behavsci-15-01484-s001.zip]

Archive with 1 entries (1 files):
- behavsci-3819387-supplementary.pdf
